# Supplementary material for: Green Synthesis and Antifungal Activities of Novel N-Aryl Carbamate Derivatives
Source: Molecules. 2024 Jul 25;29(15):3479. doi: 10.3390/molecules29153479 (PMC11313961; doi:10.3390/molecules29153479)
Supplement: Supplementary file 1 [file molecules-29-03479-s001.zip]

Archive with 1 entries (1 files):
- molecules-3130274-supplementary.pdf
